# Supplementary material for: Spectrum and Classification of CFTR and ADGRG2 Variants in Chinese Patients With Isolated CAVD: A Large Cohort Study and Risk Assessment of CFTR Variant Carriage in Couples
Source: Hum Mutat. 2026 May 25;2026:5588277. doi: 10.1155/humu/5588277 (PMC13199994; doi:10.1155/humu/5588277)
Supplement: Supplementary file 3 — Supporting Information 3 Table S3: Pedigree verification of CFTR variants in 13 couples. [file HUMU-2026-5588277-s003.xlsx]

## Sheet: Sheet1
Sample No.	Age	Diagnosis	cDNA	Protein	Genotype	Iheritance	ACMG
AV043	40	CBAVD	c.1210_12T[5] (c.1210-7_1210-6del)		comhet	paternal	P
AV043	40	CBAVD	c.1394C>A	p.Thr465Asn	comhet	maternal	LP
AV043Q	42		c.4056G>C	p.Gln1352His	het	NA	P
AV052	39	CBAVD	c.1558G>A	p.Val520Ile	comhet	maternal	VUS
AV052	39	CBAVD	c.2042A>T	p.Glu681Val	comhet	paternal	VUS
AV052Q	35		c.4056G>C	p.Gln1352His	het	NA	P
AV070	28	CBAVD	c.1210_12T[5] (c.1210-7_1210-6del)		comhet	paternal	P
AV070	28	CBAVD	c.865A>T	p.Arg289*	comhet	maternal	P
AV070Q	28		WT	WT		NA
AV076	27	CBAVD	c.1210_12T[5] (c.1210-7_1210-6del)		comhet	paternal	P
AV076	27	CBAVD	c.4056G>C	p.Gln1352His	comhet	maternal	P
AV076Q	27		WT	WT		NA
AV085	30	CBAVD	c.1210_12T[5] (c.1210-7_1210-6del)		comhet	maternal	P
AV085	30	CBAVD	c.419C>G	p.Pro140Arg	comhet	paternal	LP
AV085Q	29		c.1666A>G	p.Ile556Val	comhet	paternal	LB
AV085Q	29		c.3205G>A	p.Gly1069Arg	comhet	maternal	P
AV137	31	CBAVD	c.1210_12T[5] (c.1210-7_1210-6del)		comhet	maternal	P
AV137	31	CBAVD	c.1657C>T	p.Arg553*	comhet	paternal	P
AV137Q	32		c.1666A>G	p.Ile556Val	hethet	paternal	LB
AV137Q	32		c.1680-1G>A		hethet	paternal	P
AV148	31	CBAVD	c.2929T>C	p.Ser977Pro	comhet	paternal	VUS
AV148	31	CBAVD	c.3469-3C>A		comhet	maternal	LB
AV148Q	30		c.1666A>G	p.Ile556Val	het	NA	LB
AV157	25	CUAVD	c.1210_12T[5] (c.1210-7_1210-6del)		comhet	maternal	P
AV157	25	CUAVD	c.374T>C	p.Ile125Thr	comhet	paternal	VUS
AV157Q	25		c.1666A>G	p.Ile556Val	het	NA	LB
AV160	29	CUAVD	c.1210_12T[5] (c.1210-7_1210-6del)		comhet	paternal	P
AV160	29	CUAVD	c.4056G>C	p.Gln1352His	comhet	maternal	P
AV160Q	29		NA	NA		NA
AV187	31	CBAVD	c.1766+5G>T		comhet	paternal	P
AV187	31	CBAVD	c.4056G>C	p.Gln1352His	comhet	maternal	P
AV187Q	31		c.1666A>G	p.Ile556Val	het	NA	LB
AV188	28	CBAVD	c.373dupA	p.Ile125Asnfs*34	comhet	paternal	P
AV188	28	CBAVD	c.4056G>C	p.Gln1352His	comhet	maternal	P
AV188Q	25		WT	WT		NA
AV190	35	CBAVD	c.1210_12T[5] (c.1210-7_1210-6del)		homo	paternal, maternal	P
AV190Q	31		c.1666A>G	p.Ile556Val	comhet	maternal	LB
AV190Q	31		c.2908+4C>A		comhet	paternal	LB
AV201	25	CBAVD	c.433C>G	p.Leu145Val	comhet	maternal	LP
AV201	25	CBAVD	c.1837G>A	p.Ala613Thr	comhet	paternal	P
AV201Q	30		WT	WT		NA
Abbreviation: ACMG, The American College of Medical Genetics and Genomics; CBVAD, congenital bilateral absence of vas deferens; CUAVD, congenital unilateral absence of the vas deferens; het, heterozygote; hemi, hemizygote; homo, homozygote; comhet, compound heterzygote indicating the variants in trans in a individual; hethet, compound heterzygote indicating the variants in cis in a individual; LB…
